# Supplementary material for: The Crowded Uterine Horn Mouse Model for Examining Postnatal Metabolic Consequences of Intrauterine Growth Restriction vs. Macrosomia in Siblings
Source: Metabolites. 2022 Jan 22;12(2):102. doi: 10.3390/metabo12020102 (PMC8880550; doi:10.3390/metabo12020102)
Supplement: Supplementary file 1 [file metabolites-12-00102-s001.zip]

Archive with 1 entries (1 files):
- metabolites-1538699-SI.pdf
